# Supplementary material for: The PDGFBB-PDGFRβ Pathway and Laminins in Pericytes Are Involved in the Temporal Change of AQP4 Polarity during Temporal Lobe Epilepsy Pathogenesis
Source: eNeuro. 2025 Oct 24;12(10):ENEURO.0196-25.2025. doi: 10.1523/ENEURO.0196-25.2025 (PMC12669438; doi:10.1523/ENEURO.0196-25.2025)
Supplement: Figure 5-1 — Results of differential expression analysis of AQP4 polarity-related genes associated with the GO term “collagen-containing extracellular matrix”. Download Figure 5-1, XLS file. [file eneuro-12-ENEURO.0196-25.2025-s003.xls]

## Sheet: Sheet1
Extended Data Figure 5-1. Results of differential expression analysis of AQP4 polarity-related genes associated with the GO term “collagen-containing extracellular matrix”.
1.1 HA1800-HBVP-UP compared to HA1800-hCMEC-UP
log2FoldChange	lfcSE	stat	pvalue	padj	Regulation	Chr	Start	End	Strand	GeneSymbol
1.17023	0.203523	5.74986	8.93e-09	4.73e-07	Ups	22	39223359	39244982	-	PDGFB
-3.35114	0.683743	-4.90118	9.53e-07	3.52e-05	Down	9	6215786	6257983	+	IL33
-1.55447	0.200088	-7.76891	7.92e-15	8.8e-13	Down	1	183186238	183245127	+	LAMC2
-1.79201	0.606622	-2.95407	0.0031361	0.0402117	Down	16	66366622	66404784	+	CDH5
-1.55785	0.368377	-4.22895	2.35e-05	0.000636259	Down	19	10271093	10286615	+	ICAM1
-1.50624	0.139395	-10.8055	3.24e-27	7.84e-25	Down	17	47253827	47313743	+	ITGB3
log2FoldChange	lfcSE	stat	pvalue	padj	Regulation	Chr	Start	End	Strand	GeneSymbol
-0.611091	3.53381	-0.172927	0.862709	NA	NO	18	26852043	26865771	-	AQP4
0.0927024	0.224173	0.413531	0.679218	0.928473	NO	20	33407957	33443763	-	SNTA1
-0.254338	0.113846	-2.23406	0.0254794	0.186725	NO	1	1020120	1056118	+	AGRN
-0.194954	0.213906	-0.911399	0.362085	0.777219	NO	X	31097677	33339609	-	DMD
0.0437835	0.0714209	0.613036	0.539853	0.880356	NO	3	49468713	49535618	+	DAG1
-0.0825706	0.181653	-0.45455	0.649433	0.920087	NO	18	34493291	34891844	+	DTNA
-0.0915163	0.208645	-0.438622	0.660935	0.923753	NO	5	52787916	52959209	+	ITGA1
0.231854	0.101434	2.28576	0.0222685	0.170109	NO	3	124761948	124901418	-	ITGB5
1.2 HA1800-HBVP-DOWN compared to HA1800-hCMEC-DOWN
log2FoldChange	lfcSE	stat	pvalue	padj	Regulation	Chr	Start	End	Strand	GeneSymbol
1.96646	0.260631	7.54502	4.52235e-14	7.59366e-13	Ups	22	39223359	39244982	-	PDGFB
5.69153	0.250745	22.6985	4.63413e-114	2.79288e-111	Ups	18	6941742	7117797	-	LAMA1
1.20127	0.194344	6.18115	6.36377e-10	7.04946e-09	Ups	1	183023420	183145592	+	LAMC1
6.09159	0.290266	20.9862	8.76128e-98	3.61792e-95	Ups	6	128883138	129516566	+	LAMA2
3.15211	0.237335	13.2813	2.97279e-40	2.31784e-38	Ups	5	150113839	150155872	-	PDGFRB
-1.75671	0.298214	-5.89077	3.84406e-09	3.88043e-08	Down	18	23689453	23956222	+	LAMA3
-1.564	0.242705	-6.44402	1.16346e-10	1.39185e-09	Down	1	183186238	183245127	+	LAMC2
-4.37516	0.254164	-17.2139	2.08847e-66	4.39348e-64	Down	1	209614870	209652425	-	LAMB3
-2.11671	0.847513	-2.49756	0.0125053	0.0326607	Down	9	131009174	131094473	+	LAMC3
-2.20159	0.268865	-8.18844	2.64637e-16	5.28303e-15	Down	1	1020120	1056118	+	AGRN
1.3 HA1800-HBVP-DOWN compared to HA1800-HA1800-DOWN
log2FoldChange	lfcSE	stat	pvalue	padj	Regulation	Chr	Start	End	Strand	GeneSymbol
2.28079	0.390026	5.84779	4.98144e-09	2.15859e-08	Ups	18	23689453	23956222	+	LAMA3
1.82614	0.285352	6.39962	1.55767e-10	7.68192e-10	Ups	1	183186238	183245127	+	LAMC2
1.78239	0.134164	13.2851	2.82363e-40	6.3177e-39	Ups	7	107923799	108003213	-	LAMB1
1.08627	0.159275	6.82008	9.09869e-12	4.9206e-11	Ups	22	39223359	39244982	-	PDGFB
8.87322	0.47633	18.6283	1.89492e-77	1.09154e-75	Ups	18	6941742	7117797	-	LAMA1
1.78715	0.104016	17.1815	3.65185e-66	1.67322e-64	Ups	1	183023420	183145592	+	LAMC1
4.37733	0.172989	25.304	2.88328e-141	4.60613e-139	Ups	6	128883138	129516566	+	LAMA2
7.85324	0.176144	44.5841	0	0	Ups	5	150113839	150155872	-	PDGFRB
-2.40956	0.151971	-15.8554	1.29004e-56	4.64162e-55	Down	20	62307955	62367312	-	LAMA5
-1.08323	0.145108	-7.46494	8.33383e-14	5.24983e-13	Down	1	209614870	209652425	-	LAMB3
-2.90674	0.148967	-19.5127	8.56723e-85	5.56359e-83	Down	1	1020120	1056118	+	AGRN
